# Supplementary material for: Impact of Nitric Oxide on Polymorphonuclear Neutrophils’ Function
Source: Biomedicines. 2024 Oct 16;12(10):2353. doi: 10.3390/biomedicines12102353 (PMC11505631; doi:10.3390/biomedicines12102353)
Supplement: Supplementary file 1 [file biomedicines-12-02353-s001.zip]

Archive with 1 entries (1 files):
- biomedicines-3186807-supplementary.pdf
